# Supplementary material for: Alveolar epithelial and vascular CXCR2 mediates transcytosis of CXCL1 in inflamed lungs
Source: Nat Commun. 2025 May 24;16:4846. doi: 10.1038/s41467-025-60174-w (PMC12103508; doi:10.1038/s41467-025-60174-w)
Supplement: Supplementary file 5 — Source Data [file 41467_2025_60174_MOESM5_ESM.xlsx]

## Sheet: Figure 1
Figure 1A	WT	CXCR2-/-	WT	CXCR2-/-
	36.75	14.63	75.51	61.93
	15.43	23.52	94.85	75.45
	11.64	6.84	31.7	53.77
	15.63	11.534	72.11	68.93
	6.73	14.32	127.63	70.6
			63.9	30.13
			59.8	71.2
			137
			101.4
			115.2
Figure 1B	WT	CXCR2-/-	WT	CXCR2-/-
	0	0	67200000	80500000
	0	0	35000000	420000000
	0	0	34300000	42000000
	0	0	43400000	595000000
			28700000	147000000
			175000000	161000000
			42000000	448000000
			28000000
			77000000
			77000000
Figure 1C	WT	CXCR2-/-	WT	CXCR2-/-
	0	0	1000	4600
	0	0	1600	3800
	0	0	6400	13000
	0	0	2400	45800
			3200	27400
			1800	1800
			1400	12800
			800
			400
			1800
Figure 1D	CXCR2f/f/Cdh5Cre-	CXCR2f/f/Cdh5Cre+	CXCR2f/f/Cdh5Cre-	CXCR2f/f/Cdh5Cre+
	45.24	18.63	71.48	45.4
	17.54	27.34	51.7	67.9
	23.14	14.32	54.417	52.16
	18.43	5.66	108.11	70
	5.32	18.634	118.16	59.62
			125.92	58.33
			168.98	77.43
			114.66	67.435
			96.253	58.756
			125.643	59.765
Figure 1E	CXCR2f/f/Cdh5Cre-	CXCR2f/f/Cdh5Cre+	CXCR2f/f/Cdh5Cre-	CXCR2f/f/Cdh5Cre+
	0	0	5810000000	10990000000
	0	0	4900000000	4620000000
	0	0	3640000000	5390000000
	0	0	5110000000	1120000000
			1750000000	6755000000
			280000000	6233500000
			70000000	7780500000
			425000000	5988500000
			73400000	6293000000
			652300000	8235200000
Figure 1F	CXCR2f/f/Cdh5Cre-	CXCR2f/f/Cdh5Cre+	CXCR2f/f/Cdh5Cre-	CXCR2f/f/Cdh5Cre+
	0	0	4000	18500
	0	0	10600	42600
	0	0	19600	60000
	0	0	2600	44500
			16000	40000
			6000	30000
			9500	28000
			6300	38000
			19800	44000
			20300	16000
Figure 1G	CXCR2f/f/ShhCre/-	CXCR2f/f/ShhCre/+	CXCR2f/f/ShhCre/-	CXCR2f/f/ShhCre/+
	36.75	14.63	66.5	51.7
	15.43	23.52	72	77.7
	11.64	6.84	84.7	69.9
	15.63	11.534	143.55	57.3
	6.73	14.32	124.08	64.24
			153.27	57.67
			170.29	82.22
			181.89	91.43
			135.44	89.82
			166.18	96.63
Fgiure 1H	CXCR2f/f/ShhCre/-	CXCR2f/f/ShhCre/+	CXCR2f/f/ShhCre/-	CXCR2f/f/ShhCre/+
	0	0	55000000	3570000000
	0	0	74000000	2030000000
	0	0	150000000	1890000000
	0	0	35000000	4270000000
			227500000	269500000
			385000000	416500000
			234500000	399000000
			70000000	308000000
			368666690	368666690
			59500000	410666690
Figure 1I	CXCR2f/f/ShhCre/-	CXCR2f/f/ShhCre/+	CXCR2f/f/ShhCre/-	CXCR2f/f/ShhCre/+
	0	0	6800	4800
	0	0	2400	9800
	0	0	2800	6800
	0	0	5000	8800
			7400	7600
			8600	18600
			4600	16600
			4400	12800
			9200	14400
			3500	3000

## Sheet: Figure 2
Figure 2A	WT	CXCR2-/-	WT	CXCR2-/-
	0.15	0.13	19.39	10.78
	0.1	0.18	22.54	7.53
	0.1	0.11	12.9	6.84
	0.08	0.09	24.33	8
	0	0.01	36.48	19.65
			20	15.3
			7.747	8
			40.33
			26
			28.3
Figure 2B	WT	CXCR2-/-	WT	CXCR2-/-
	0	0	2310000000	2408000000
	0	0	2065000000	5726000000
	0	0	84000000	14000000
	0	0	28000000	1792000000
			245000000	1305500000
			525000000	1610000000
			511000000	4480000000
			14000000
			63000000
			28000000
Figure 2C	WT	CXCR2-/-	WT	CXCR2-/-
	0	0	0	10
	0	0	0	500
	0	0	10	0
	0	0	0	50
			0	0
			0	0
			0	210
			0	110
			10	130
			0	0
			0
Figure 2D	CXCR2f/f/Cdh5Cre-	CXCR2f/f/Cdh5Cre+	CXCR2f/f/Cdh5Cre-	CXCR2f/f/Cdh5Cre+
	0.13	0.09	29.25	14.23
	0.06	0.23	19.9	11.13
	0.24	0.06	44.2	23.98
	0.17	0.15	24.58	16
	0.15	0.05	21	14.75
			12.75	15.25
			13	15.5
			11.73	10.42
			27.34	9.55
			35.623	8.88
Figure 2E	CXCR2f/f/Cdh5Cre-	CXCR2f/f/Cdh5Cre+	CXCR2f/f/Cdh5Cre-	CXCR2f/f/Cdh5Cre+
	0	0	3500000000	65100000000
	0	0	31500000000	32200000000
	0	0	43400000000	60900000000
	0	0	3500000000	45500000000
			7700000000	33600000000
			49000000	126700000000
			50050000000	28700000000
			29400000000	73634000000
			24220000000	536340000000
			5950000000	832410000000
Figure 2F	CXCR2f/f/Cdh5Cre-	CXCR2f/f/Cdh5Cre+	CXCR2f/f/Cdh5Cre-	CXCR2f/f/Cdh5Cre+
	0	0	90	190
	0	0	240	390
	0	0	20	180
	0	0	100	30
			180	40
			13	480
			16	600
			11	430
			330	260
			240	530
Figure 2G	CXCR2f/f/ShhCre/-	CXCR2f/f/ShhCre/+	CXCR2f/f/ShhCre/-	CXCR2f/f/ShhCre/+
	0.15	0.13	14.45	13.9
	0.1	0.18	22.9	5
	0.1	0.11	31.6	7.9
	0.08	0.09	9.6	4.3
	0	0.01	12.8	3.21
			16.8	5.2
			16	7.1
			10	8.87
			10.58	15.54
			18.01	10.23
Figure 2H	CXCR2f/f/ShhCre/-	CXCR2f/f/ShhCre/+	CXCR2f/f/ShhCre/-	CXCR2f/f/ShhCre/+
	0	0	5390000000	52240000000
	0	0	7700000000	24220000000
	0	0	10150000000	30030000000
	0	0	2240000000	40740000000
			5390000000	32200000000
			7700000000	64120000000
			10150000000	84230000000
			2240000000	56340000000
			5390000000	25730000000
			2700000000	95230000000
Figure 2I	CXCR2f/f/ShhCre/-	CXCR2f/f/ShhCre/+	CXCR2f/f/ShhCre/-	CXCR2f/f/ShhCre/+
	0	0	70	110
	0	0	110	400
	0	0	20	80
	0	0	50	100
			30	400
			10	120
			400	290
			100	140
			100	970
			130	850

## Sheet: Figure 3
Figure 3A	hours	WT	CXCR2-/-
	24	0
	24	0
	24	0
	24	0
	24	0
	24	0
	24	0
	20	1
	16		1
	12		1
	12		1
	18		1
	20		1
	24		0
	24		0
Figure 3B	hours	CXCR2fl/flCdh5Cre/-	CXCR2fl/flCdh5Cre/+
	24	0
	24	0
	24	0
	24	0
	24	0
	24	0
	8		1
	12		1
	12		1
	12		1
	24		0
Figure 3C	hours	CXCR2fl/flShhCre/-	CXCR2fl/flShhCre/+
	24	0
	24	0
	24	0
	24	0
	24	0
	24	0
	6		1
	12		1
	12		1
	12		1
	24		0
	24		0

## Sheet: Figure 4
Figure 4B	WT	CXCR2-/-
	31.6	15.3333
	27.2	19.8
	33.75	15.6667
Figure 4C	WT	CXCR2-/-
	43	49.2
	39.25	35.6667
	36.6667	42.5
Figure 4D	WT	CXCR2-/-
	0.99	0.006
	2.21	0.022
	2.17	0.258
Figure 4E	WT	CXCR2-/-
	0.88	1.24
	1.53	1.5
	3.1482	2.85
	3.3912	2.99565
Figure 4G	CXCR2fl/flCdh5Cre/-	CXCR2fl/flCdh5Cre/+
	29.5	15.2857
	32.8	18.5
	28	19.125
	38	17.83
Figure 4H	CXCR2fl/flCdh5Cre/-	CXCR2fl/flCdh5Cre/+
	41.3333	47.6667
	48	39.6667
	52	36.5
	47.5	43.6
Figure 4I	CXCR2fl/flCdh5Cre/-	CXCR2fl/flCdh5Cre/+
	1.88	1.032
	1.708	0.468
	1.066	0.154
	1.168	0.33
Figure 4J	CXCR2fl/flCdh5Cre/-	CXCR2fl/flCdh5Cre/+
	25	60
	100	74
	46	20
	94	94
Figure 4L	CXCR2fl/flShhCre/-	CXCR2fl/flShhCre/+
	30.25	14.2
	26.75	21
	35.4	18.4
		22.5
Figure 4M	CXCR2fl/flShhCre/-	CXCR2fl/flShhCre/+
	32.6667	31.5
	36.8	41.25
	32.25	41.5
	46.3333	35
Figure 4N	CXCR2fl/flShhCre/-	CXCR2fl/flShhCre/+
	0.776	0.122
	0.858	0.14
	0.472	0.108
	3.016	0.094
Figure 4O	CXCR2fl/flShhCre/-	CXCR2fl/flShhCre/+
	40	20
	24	52
	16	34
	18	10

## Sheet: Figure 5
Figure 5A	CXCR2f/f/Cdh5Cre/-	CXCR2f/f/Cdh5Cre/+
	1.29697	0.94887
	0.986015	1.27978
	1.62771	0.995953
Figure 5B	CXCR2f/f/Cdh5Cre/-	CXCR2f/f/Cdh5Cre/+
	10.5	14
	11	11.3333
	9.5	11
Figure 5C	CXCR2f/f/Cdh5Cre/-	CXCR2f/f/Cdh5Cre/+
	0.765554	0.715838
	0.863906	0.53054
	0.651762	0.812174
	0.773415	1.03327
Figure 5D	CXCR2f/f/Cdh5Cre/-	CXCR2f/f/Cdh5Cre/+
	9.33333	8.42857
	10.6667	9
	6.33333	7
	7.75	8.75
Figure 5E	CXCR2f/f/Cdh5Cre/-	CXCR2f/f/Cdh5Cre/+
	0.12388	0.083068
	0.103571	0.050705
	0.062749	0.086838
	0.063366	0.056648
Figure 5F	CXCR2f/f/Cdh5Cre/-	CXCR2f/f/Cdh5Cre/+
	0.225576	0.157875
	0.37159	0.166184
	0.425622	0.494903
	0.153039	0.172227
Figure 5G	CXCR2f/f/Cdh5Cre/-	CXCR2f/f/Cdh5Cre/+
	1.951	1.98
	1.03	2.4
	1.056	1.38
Figure 5H	CXCR2f/f/Cdh5Cre/-	CXCR2f/f/Cdh5Cre/+
	1.01	0.847
	1.007	0.766
	0.694	0.59

## Sheet: Figure 6
Figure 6D	Ctrl	6x104	8x104	1x105	4x104	6x104	8x104
	0.697967	0.0166189	0.0159513	0.0195361	0.029216	0.0354081	0.00444743
	0.899242	0	0	0	0.0615171	0.0164781	0.0975483
	0.594224	0.0209467	0.0449514	0.0449514	0.163958	0.0130853	0
Figure 6E	WT	CXCR2-/-	WT	CXCR2-/-	WT	CXCR2-/-	WT	CXCR2-/-
	12	13.3	18.7	12.9	6	0	8	0.7
	14	11.3	26	12	0	0	3.3	0.7
	14	7.3	19.3	6.7	0	0	6.7	0.7
					1.3	0.7	15.3	1.3
					2.7	7.3	17.3	3.3
Figure 6F	no CXCL1	Ctrl	Full	Epi	Endothel
	5.3	43.3	12.3	19.3	31
	9.3	33.7	19.7	26.3	25.3
	14.7	25	31	33.3	25.7
	15.3	50	31.7	35.7	38
	12.7	58.7	22.7	31.7	28.3
	6.3	38	34.3	25.7	9.2
	14.3	35.3	24.7	29.7	6.4
		29.2			2.4
		25.2

## Sheet: Figure 7
Figure 7E	WT ctrl	WT	KO	Shh WT	Shh KO	Cdh5 WT	Cdh5 KO
	7.44169	16.093	13.7209	22.764	6.45599	24.1006	18.2667
	6.70632	18.6258	6.7457	23.5335	8.01115	16.1738	20.0889
	8.45347	18.0292	9.10564	25.9718	7.26887	16.2038	18.625
	4.02324	18.8346	8.96376	23.7646	10.2557	18.6246	16.7746
	8.03943	21.8074	8.00538	19.249	5.68437	18.642	20.1469
	9.2736	17.5611	3.38506	15.3716	11.3279	16.9742	16.2703
	6.12036	19.634	8.097	22.2231	8.33868	26.3683	18.6257
	10.181	19.2557	8.78071	15.6946	10.9216	14.5474	16.1977
	7.54768	14.5652	7.02837	13.5771	7.52236	27.4368	23.3649
Figure 7F	WT ctrl	WT	KO	Shh WT	Shh KO	Cdh5 WT	Cdh5 KO
	15.469	15.469	11.2733	21.7141	19.6158	26.9693	13.7331
	11.6966	23.3932	10.356	24.4286	10.9594	21.3982	5.00566
	12.5551	12.5551	8.9157	13.0787	10.3028	21.9176	9.83183
	10.5037	24.5085	10.8489	18.9872	14.4096	26.4796	11.7
	6.37401	25.4961	10.0734	31.4221	10.8827	15.4951	13.5751
	9.20536	12.2738	11.5619	25.3567	14.6022	15.7067	7.84326
	8.64573	17.2915	10.0389	27.6354	9.59828	31.1103	5.64638
	10.3572	31.0717	6.99159	17.8368	7.84665	27.3348	7.61296
	8.13716	16.2743	12.158	15.4233	21.7605	16.4812	10.0733

## Sheet: Figure 8
Figure 8A	-	KC
	43	25	24	22	17	16	22	22	45	15	20	19	44	25	17	17
	37	16	28	26	16	18	26	26	51	26	16	25	48	27	21	25
	51	27	31	25	18	23	18	14	28	23	23	21	28	23	26	23
	56	23	16	19	25	28	17	17	39	33	23	19	37	31	25	24
	33	21	23	21	27	16	25	19	43	28	18	28	33	23	31	25
	42	18	26	26	17	17	26	21	46	19	21	21	46	26	18	18
Figure 8B	-	KC
	7.5	1.2	0.6	2.5	1.67	2.2	2.1	1.4	6.3	0.6	0.61	1.63	4.3	0.42	2.16	1.63
	8.7	0.2	1.5	0.3	0.4	3.1	1.6	1.7	12.5	0.44	0.41	1.5	6.7	0.43	0.43	1.86
	5.4	1.6	2.6	0.9	0.3	0.3	1.6	0.6	6.4	0.17	1.64	1.43	8.5	0.87	0.87	0.76
	5.2	0.9	3.4	1.1	2.2	0.6	1.2	0.7	8.42	1.7	1.77	1.1	10.4	1.43	1.54	0.54
	6.7	3.2	0.5	1.6	1.6	0.5	0.2	0.4	9.3	1.54	2.6	0.76	6.4	1.34	1.34	0.85
	11.3	1.8	0.2	0.2	1.4	1.2	0.76	0.2	6.7	1.2	1.23	0.96	8.97	0.84	1.74	1.26

## Sheet: Figure 9
Figure 9A	WT	CXCR2-KO	CXCR2f/f/Cdh5Cre-	CXCR2f/f/Cdh5Cre+	CXCR2f/f/ShhCre/-	CXCR2f/f/ShhCre/+	WT->BTK-WT	WT->BTK-KO	WT PBS	WT PTX		Figure 9B	Endothelial Cells					Epithelial Cells					Figure 9C
	0.779178	0.73939	0.948322	0.509323	1.01039	0.919481	1.284	0.995708	0.452174	0.75942			Clathrin					Clathrin						total AKT
	1.39589	1.00796	1.42142	1.18274	1.11429	0.619351	0.729318	0.643481	1.02029	1.58841
	0.825597	0.629428	0.971763	0.814065	0.875325	0.823377	0.751221	0.719254	1.13043	1.0029
	0.368673	0.555858	1.41076	0.999467	0.848806	0.666446	0.998076	0.371763	1.3913	0.991304
	1.86681	0.389646	0.978576	1.12768	2.2679	0.809019	0.745301	0.243303
	1.44486	0.444142	0.56601	1.5084	1.43236	0.56366	1.30798	0.692763					Dynamin					Dynamin
	0.319659	0.29861	0.639838	0.748408	0.908488		1.18899
	1.44959	0.276519	0.742617	0.550087			0.995116
	0.550409	0.322224	2.07296	0.63839																				p-AKT
	1.26033		0.676056	1.31008
	0.556465		0.734272	0.473239									Caveolin					Caveolin
	1.1832		0.603756	0.61784
			0.983099	0.779343
			2.8939	0.61784
			1.13615	0.83662
			1.21627	0.506103
			1.48309	0.584038
			0.300646	0.298746									p38					p38
				0.343976																				total p38
																								p-p38

## Sheet: Figure 10
Figure 10A	WT > WT	WT > Btk-KO	WT > WT	WT > Btk-KO
	12.84	10.33	0.2	0.8
	16	11.88	0.05	0.44
	13.5	9.58	0.46	0.24
				0.22
Figure 10B	WT > WT	WT > Btk-KO	WT > WT	WT > Btk-KO
	96.95	68.3	12.94	25.62
	86.37	41.83	24.25	19.1
	80.99	50.84	22.79	39.38
				8.31
Figure 10C	WT > WT	WT > Btk-KO	WT > WT	WT > Btk-KO
	2044000000	3234000000	0	0
	238000000	2287600000	0	0
	266000000	5040000000	0	0
				0
Figure 10D	WT > WT	WT > Btk-KO	WT > WT	WT > Btk-KO
	595000000	6398000000	0	0
	504000000	5586000000	0	0
	1071000000	8092000000	0	0
				0

[truncated: 9 more sheets: Figure S1, Figure S2, Figure S3, Figure S4, Figure S5, Figure S6, Figure S7, Figure S8, Figure S9]
